# Supplementary material for: Minimally Invasive Standalone Left Atrial Appendage Occlusion for Atrial Fibrillation: Procedural Approaches and Complications
Source: J Clin Med. 2026 Jul 16;15(14):5587. doi: 10.3390/jcm15145587 (PMC13413060; doi:10.3390/jcm15145587)
Supplement: Supplementary file 1 [file jcm-15-05587-s001.zip]

Archive with 3 entries (2 files):
- jcm-4382922-supplementary/
- jcm-4382922-supplementary/Video S1 .mp4
- jcm-4382922-supplementary/Video S2.mp4
